# Supplementary material for: Four-dimensional flow evaluation of left atrial myxoma-related mitral inflow
Source: Eur Heart J Case Rep. 2023 Jul 6;7(7):ytad298. doi: 10.1093/ehjcr/ytad298 (PMC10352261; doi:10.1093/ehjcr/ytad298)
Supplement: ytad298_Supplementary_Data [file ytad298_supplementary_data.zip]

Archive with 2 entries (2 files):
- 4DF four-chamber view (myxoma).avi
- 4DF two-chamber view (myxoma).avi
